# Supplementary material for: Multivariate-based classification of predicting cooking quality ideotypes in rice (Oryza sativa L.) indica germplasm
Source: Rice (N Y). 2018 Oct 10;11:56. doi: 10.1186/s12284-018-0245-y (PMC6179975; doi:10.1186/s12284-018-0245-y)
Supplement: Supplementary file 1 — Table S4. Phenotype data of grain quality cooking and eating quality parameters, rapid viscosity analyzer, advance rheometry and texture attributes of core collection panel. (XLSX 66 kb) [file 12284_2018_245_MOESM1_ESM.xlsx]

## Sheet: all2_data
										RVA Properties								Texture Properties				Rheometry parameters
gqnc_no	plot_no	GID	Accession name	IRGC No.	Country	Amylose Content (%)	Gel Temp (degC)	Gel consistency (mm)	Protein content (%)	PV (P)	TV (P)	BD (P)	FV (P)	SB (P)	LO (P)	PT (min)	PASTEMP (degC)	Hardness (kg)	Adhesiveness (kg・sec)	Cohesiveness	Springiness	SMMAX (kPa)	LM_SMMAX (kPa)	TROUGH_SM (kPa)	SLOPE1_SM	SLOPE2_SM_abs	SLOPE3_LM	SLOPE4_LM_abs	TD_SMMAX	TEMP_GELPT (degC)	TEMP_SMMAX (degC)
GQ00134	Plt0011	4251588	MA GU ZI HE::68212-1	121044	China	23.6	76.48	75	10.06	278.58	188.67	89.92	359.08	80.5	170.42	5.9	76.8	1.68173	0.00961	0.45	0.09	36.1467	3.344	14.3333	9.87538	1.61216	2.06217	2.16204	0.09	59.4	82.07
GQ00003	Plt0026	4251603	CO 39	117454	India	23.5	75.91	95	9.88	178.75	117.83	60.92	246.58	67.83	128.75	5.7	78.3	1.37238	0.0085	0.39	0.09	55.1967	6.61567	20.1133	6.94311	1.76867	2.16668	0.61495	0.12	58.17	76.67
GQ00115	Plt0045	4251622	JARIYU::53265-1	120998	India	25.2	75.1	100	7.91	159.83	102.5	57.33	217.58	57.75	115.08	5.6	78.3	1.33851	0.00747	0.38	0.12	35.4067	4.05567	12.8667	4.12512	1.36767	1.06117	0.6384	0.12	59.07	80.23
GQ00156	Plt0052	4251629	PINURSIGI::26889-1	121087	Philippines	24.9	76.94	89	9.76	208.58	140.58	68	280.92	72.33	140.33	5.7	79	2.13897	0.02293	0.39	0.1	30.1833	2.61567	12.7	4.79822	1.39601	1.08498	1.32559	0.09	61.4	83.53
GQ00183	Plt0054	4251631	TNAU 7456::39858-1	121139	India	23.9	76.19	90	8.45	242.75	180	62.75	358.42	115.67	178.42	5.7	75.1	1.24832	0.0074	0.36	0.11	39.0133	3.96267	15.4667	7.37207	1.67196	1.68541	1.05218	0.1	61.23	80.77
GQ00403	Plt0057	4251634	ARC 15027::43043-1	121263	India	24.5	68.44	100	8.27	126.92	77.5	49.42	168	41.08	90.5	5.7	70.45	1.80645	0.0076	0.42	0.12	35.4533	2.18633	14.1667	10.7557	1.77785	2.08561	2.6558	0.06	54.13	84.13
GQ01527	Plt0106	4251683	-	-	-	22.7	78.24	89	7.74	243.83	139.58	104.25	272.58	28.75	133	5.8	79.8	1.83263	0.04378	0.44	0.1	31.16	3.67633	10.25	3.83002	1.29142	1.6965	1.15542	0.12	59.23	80
GQ00093	Plt0133	4251710	E 5168::68021-1	120946	China	25.2	75.39	85	9.76	265.83	202.42	63.42	327.92	62.08	125.5	6.2	79	2.49008	0.02412	0.4	0.13	30.96	2.986	13.8	3.18318	1.34689	1.45898	0.505325	0.1	63.35	82.73
GQ00119	Plt0135	4251712	KARAYAL::51001-1	121011	Sri Lanka	26.4	75.97	100	7.38	202.83	113.75	89.08	230.92	28.08	117.17	5.7	78.3	1.66478	0.03095	0.38	0.1	16.07	2.15933	8.24667	1.82444	0.549477	0.682798	0.5163	0.14	63.47	83.3
GQ00202	Plt0147	4251724	ZS 4::56707-1	121165	Zambia	27	76.06	93	8.57	212	131.25	80.75	260.58	48.58	129.33	5.7	77.5	1.81034	0.01334	0.51	0.13	42.1733	4.61567	12.4333	7.105	1.36764	1.43347	1.05843	0.11	63.23	76.9
GQ01523	Plt0218	4251795	-	-	-	20.5	77.58	90	7.91	239.08	146.92	92.17	283.25	44.17	136.33	5.87	78.3	1.50438	0.02847	0.41	0.09	40.0733	4.20533	13.0333	11.0642	1.59917	1.11268	0.61318	0.1	60.83	77.9
GQ01652	Plt0222	4251799	WAB 56-125::IRTP 19771-C1	121843	Cote d'Ivoire	24.6	77.92	100	8.03	281.08	176.25	104.83	344.25	63.17	168	5.8	79.15	2.64612	0.01738	0.51	0.1	33.3333	2.67633	15.5333	9.10129	1.53046	2.16297	1.89944	0.08	59.5	84.77
GQ00018	Plt0235	4251812	PACHEHAI PERUMAL	117545	India	26.2	75.77	98	8.33	193.08	112.83	80.25	238.58	45.5	125.75	5.7	77.5	1.21658	0.00968	0.47	0.09	26.55	2.56967	13.61	6.09275	1.62233	1.76828	0.088655	0.1	62.03	87.83
GQ00070	Plt0273	4251850	AN QING ZAO::72577-1	120862	China	25.2	76.09	100	8.75	207.5	111.17	96.33	248	40.5	136.83	5.6	78.3	2.14435	0.01999	0.42	0.12	37.73	4.41467	13.5333	7.32213	1.76513	1.91317	1.52579	0.12	61.47	81.7
GQ00110	Plt0284	4251861	IR 74371-3-1-1::117373-1	120986	Philippines	20.3	68.37	85	9.22	217.5	161.08	56.42	294.75	77.25	133.67	6	74.4	2.43996	0.01851	0.53	0.12	22.2567	1.524	12.5	5.05974	1.09589	0.76021	1.05744	0.07	58.33	90.53
GQ00168	Plt0293	4249745	RTS 5::8233-1	121104	Viet Nam	24.8	74.81	93	8.33	224.08	151.17	72.92	284.58	60.5	133.42	6	78.3	1.50393	0.02051	0.36	0.12	28.8367	2.26833	15.7	3.10384	1.4544	0.662937	1.91883	0.08	61.7	86.57
GQ00193	Plt0296	4249748	WANNI DAHANALA::15721-1	121153	Sri Lanka	26	76.92	98	7.85	199.17	135.75	63.42	276.5	77.33	140.75	5.9	79	2.13185	0.01372	0.44	0.11	30.76	3.41767	15.7	2.40154	0.934995	0.941198	0.636467	0.12	62.17	84.93
GQ00438	Plt0329	4249781	SZIMAI::65743-1	121515	China	25	76.37	73	8.63	297.5	203.17	94.33	352.33	54.83	149.17	6	78.3	1.49889	0.00832	0.43	0.11	46.8233	6.10867	17.8333	8.73083	1.75505	2.19449	1.41533	0.13	59.73	77.6
GQ01524	Plt0369	4249821	FEDEARROZ 50::C1	124389	Colombia	27.4	76.88	92	6.55	225.67	134.58	91.08	281.08	55.42	146.5	5.7	79.15	1.96739	0.01876	0.45	0.12	33.41	3.615	12.75	9.8505	1.32995	2.86925	3.33857	0.11	62.4	80.9
GQ01633	Plt0370	4249822	-	-	-	27.2	76.44	94	6.84	240.58	166.67	73.92	289.17	48.58	122.5	6.1	79.8	2.30485	0.03198	0.47	0.14	46.17	4.504	17.85	4.77459	1.67437	2.02379	2.47299	0.1	59.93	81.3
GQ01696	Plt0376	4251868	-	-	-	19.4	78.65	81	8.63	201.25	114.67	86.58	238.08	36.83	123.42	5.9	79.8	1.67802	0.05943	0.45	0.08	33.3567	3.45733	13.6667	8.00685	1.47868	1.85783	2.32255	0.1	61.03	81.57
GQ00023	Plt0381	4251873	PTB 9	117564	India	24.4	76.44	92	7.5	207.42	125.58	81.83	285.5	78.08	159.92	5.7	78.3	1.6747	0.01433	0.42	0.14	37.6567	3.829	14.625	3.59353	1.58897	1.8095	1.01851	0.1	61.93	83.53
GQ00033	Plt0385	4251877	-	-	-	24.4	78.2	85	8.03	272.42	175	97.42	347.25	74.83	172.25	5.8	79.8	1.90086	0.0117	0.44	0.1	45.5433	5.384	13.97	7.8961	1.74728	1.67467	0.949065	0.11	59.27	79.83
GQ00049	Plt0393	4251885	-	-	-	24	76.84	78	9.22	287.5	193.17	94.33	354.5	67	161.33	6	79.8	1.83678	0.02017	0.46	0.1	39.3167	4.08	13.1333	5.56823	1.61228	1.5168	1.91283	0.1	62.8	79.57
GQ00087	Plt0407	4251899	CHUA DAU::4785-1	120914	China	24.3	76.55	95	9.04	211.5	138.83	72.67	276.08	64.58	137.25	5.9	77.5	2.27353	0.03208	0.39	0.11	31.21	4.51133	14.1333	3.19313	1.36862	1.54201	1.14769	0.15	60.4	82.4
GQ00124	Plt0416	4251908	KINANDANG PUTI::44513-1	121023	Philippines	23.6	76.53	100	10.41	185.92	119.67	66.25	240.08	54.17	120.42	5.6	78.3	1.68594	0.01786	0.37	0.1	45.45	5.22567	17.3333	4.53834	1.58947	3.30025	0.583505	0.12	59.1	78.17
GQ00132	Plt0417	4251909	LONG ZI 1::63726-1	121042	China	23.5	75.75	72	8.98	261.83	205.92	55.92	347.83	86	141.92	6.1	78.3	2.578	0.01165	0.44	0.12	19.1133	5.06833	7.41	10.5081	2.83345	2.58854	2.838	0.23	62.7	87.73
GQ00159	Plt0422	4251914	QING GU::59839-1	121092	China	24.1	76.96	70	8.93	276.17	200.25	75.92	317.33	41.17	117.08	6.2	79	1.67105	0.01448	0.47	0.13	26.68	2.28833	12.6	6.56715	1.45958	1.18059	2.19488	0.09	63.7	85.9
GQ00203	Plt0429	4251921	DALIFODE::57766-1	121169	Guinea	24.9	77.38	91	7.56	268.83	176.92	91.92	340	71.17	163.08	5.9	79.8	1.62177	0.00502	0.46	0.12	30.9767	2.84467	12.8	3.79145	1.26191	2.58501	3.2762	0.09	61.73	82.97
GQ00213	Plt0441	4251933	ARC 11871::40982-1	121258	India	22.6	67.66	100	8.33	102.42	72.92	29.5	149.75	47.33	76.83	5.6	73.6	1.62552	0.02199	0.36	0.1	59.9067	5.81067	16.1667	7.37958	1.4182	1.11707	0.626972	0.1	51.4	69.8
GQ00223	Plt0459	4249826	MADHURI::67730-1	121418	India	24.7	78.27	85	9.1	249.83	181.92	67.92	367.42	117.58	185.5	5.9	81.35	1.5076	0.01364	0.39	0.09	23.1633	2.188	12	2.52842	1.25714	1.231	1.24297	0.1	60	89.07
GQ00236	Plt0479	4249846	BAT DO::7014-1	121599	Viet Nam	23.6	75.75	91	10	186.83	128.58	58.25	255.5	68.67	126.92	5.7	78.3	1.32249	0.0118	0.35	0.1	26.3367	2.71	14.75	7.34856	1.72336	1.85771	2.87678	0.11	59.97	89.9
GQ00263	Plt0485	4249852	IR 55419-04::C1	121752	Philippines	23.7	69.2	82	9.46	119.75	80	39.75	173.92	54.17	93.92	5.6	73.6	1.51886	0.01022	0.45	0.12	43.8167	4.071	15.2333	10.7233	1.87197	3.38295	3.21275	0.09	51.27	77.17
GQ01659	Plt0492	4249859	-	-	-	19.9	78.43	100	8.33	265.58	138.33	127.25	259.17	-6.42	120.83	5.93	80.6	2.4907	0.08594	0.47	0.09	27.2	4.00367	10.165	8.1316	1.35736	0.5395	2.15359	0.16	61.27	78.37
GQ01613	Plt0493	4249860	-	-	-	26.3	77.81	100	7.74	234.83	129.5	105.33	268.67	33.83	139.17	5.3	79.15	2.74393	0.01796	0.49	0.12	36.2567	4.20367	10.9267	7.992	1.89439	1.45097	0.67357	0.12	62.6	78.17
GQ00116	Plt0511	4249878	JINLING 78-102::88421-1	121001	China	22.8	76.3	70	9.4	242.08	170.33	71.75	311.33	69.25	141	5.9	79	2.3582	0.00925	0.47	0.12	27.8467	2.14433	11.8667	6.16662	1.67935	1.60511	1.03368	0.07	65.7	86.57
GQ00150	Plt0514	4249881	PANAKALI::47399-1	121077	Sri Lanka	23.6	75.57	81	9.4	165.33	109.25	56.08	226.25	60.92	117	5.9	72.75	1.88234	0.01049	0.33	0.11	21.91	2.078	3.91	2.13014	1.24745	0.859463	1.33833	0.09	61.7	92.97
GQ00169	Plt0515	4249882	RUZZ (HABUR)::55679-1	121105	Iran	25.1	76.09	87.5	8.93	202.83	142.08	60.75	254.42	51.58	112.33	6.1	79	1.78739	0.01961	0.37	0.11	50.7133	5.71367	18.5667	5.96785	1.79607	2.32403	1.14688	0.11	59.5	79
GQ00206	Plt0516	4249883	MAHADETHE::74762-1	121172	India	24.7	77.46	87	7.91	183.58	110.58	73	224.08	40.5	113.5	5.7	77.5	2.78285	0.01251	0.47	0.13	26.37	2.46367	13.95	3.24854	1.41511	1.11778	1.92362	0.09	62.4	87.57
GQ00396	Plt0518	4249885	JC 93	121236	India	25.6	77.44	100	8.33	179.25	107.5	71.75	226.33	47.08	118.83	5.7	77.5	1.34246	0.01424	0.4	0.1	31.8833	3.077	12.8333	4.0368	1.44798	1.01033	0.617592	0.1	62.75	82.57
GQ00225	Plt0525	4249892	MALACHAN::54748-1	121422	India	25.5	76.1	98	8.15	170.17	110.5	59.67	226.58	56.42	116.08	5.8	76.8	2.22324	0.01779	0.41	0.11	23.1767	1.90267	10.85	7.145	1.16962	1.55425	2.89062	0.09	66.4	85.3
GQ01528	Plt0539	4249906	-	-	-	26.8	77.11	84	7.97	293.17	211.67	81.5	362.83	69.67	151.17	6.3	80.6	1.43054	0.02193	0.44	0.09	37.5567	4.336	14.7333	11.1814	1.62727	1.798	1.18236	0.11	61.97	82.47
GQ01691	Plt0543	4251950	-	-	-	22.7	79.94	90	6.49	283.58	164.17	119.42	288.67	5.08	124.5	6.1	83.05	1.50044	0.06028	0.41	0.11	29.1467	2.891	10.7233	4.69722	1.23601	0.864167	1.75743	0.1	62.17	81.97
GQ01493	Plt0544	4251951	-	-	-	26.9	68.67	85	7.79	110.42	86.75	23.67	131.83	21.42	45.08	6.3	81.45	1.10992	0.02218	0.27	0.08	52.52	5.28633	15.65	5.49053	1.64536	1.71933	2.65525	0.1	53.73	72.43
GQ00002	Plt0551	4251958	CHITRAJ (DA 23)	117447	Bangladesh	23.4	76.79	75	8.39	285.33	196	89.33	332.83	47.5	136.83	6	77.5	0.88122	0.00763	0.47	0.1	26.7533	3.91433	11.355	1.1589	1.51281	0.637522	0.92793	0.15	62.8	85.17
GQ00014	Plt0558	4251965	MADAEL	117525	Sri Lanka	26.2	76.12	90	7.08	203.67	124.75	78.92	276.42	72.75	151.67	5.7	78.3	2.12652	0.01099	0.47	0.13	47.8433	5.42967	16.15	8.86302	1.58201	2.80644	0.812205	0.11	62.7	77
GQ00020	Plt0563	4251970	PIN KAEO	117560	Thailand	22.2	77.39	100	8.45	243.42	140.83	102.58	277.08	33.67	136.25	5.8	78.3	1.56187	0.0225	0.38	0.09	35.6933	4.31667	13.075	5.70893	1.49092	1.7704	0.92027	0.12	57.05	80.23
GQ00332	Plt0568	4251975	-	-	-	24.5	76.61	78	9.34	276	208.58	67.42	346.5	70.5	137.92	6.2	79	2.27847	0.02509	0.49	0.12	44.9733	5.13133	16.7	6.57144	1.75643	1.23806	1.18561	0.11	62.6	79.97
GQ00054	Plt0599	4252006	-	-	-	23.1	76.51	78	9.46	199.42	126.67	72.75	271.75	72.33	145.08	5.9	79	2.19337	0.01868	0.43	0.12	41.18	4.022	13.9667	5.9983	1.85414	1.443	0.904825	0.1	62.4	79.53
GQ00058	Plt0604	4252011	-	-	-	25.6	76.36	100	8.45	178.5	130.17	48.33	236.5	58	106.33	6	78.3	1.99438	0.0173	0.38	0.12	50.8767	4.97233	17.5	7.22621	1.68114	0.828125	0.940235	0.1	61.93	77.53
GQ00074	Plt0622	4252029	BADA DHAN::26540-1	120879	Bangladesh	24.2	77.01	100	7.56	162.75	99.42	63.33	219.42	56.67	120	5.7	79	0.86075	0.00462	0.55	0.11	44.4333	5.066	15.2	4.61507	1.79838	1.4371	0.97336	0.11	61.07	79.1
GQ00079	Plt0625	4252032	BG 301::117315-1	120892	Sri Lanka	26	75.65	73	7.97	290.75	188.33	102.42	341.75	51	153.42	5.6	76.8	2.78965	0.01956	0.46	0.13	19.16	1.384	14.15	3.54057	1.30405	0.97425	1.52704	0.07	61.3	92.87
GQ00086	Plt0630	4252037	CHORUA KARTIKSAIL::77230-1	120913	Bangladesh	24.9	75.99	75	9.04	211.67	133.33	78.33	262.17	50.5	128.83	5.8	77.5	2.79355	0.01848	0.42	0.14	38.59	3.47867	16.9667	9.65194	1.45966	2.04908	1.27598	0.09	62.4	82.2
GQ00091	Plt0631	4252038	DENG DENG QI::72671-1	120929	China	26.1	76.26	89	7.79	286.67	199.83	86.83	350.75	64.08	150.92	6.1	77.5	2.04231	0.01441	0.4	0.12	34.67	2.82533	12.9	6.5708	1.50943	1.16954	1.50138	0.08	62.17	83.37
GQ00158	Plt0646	4252053	PURBIA (KALANSAR)::59189-1	121091	Nepal	26	77.73	72	6.96	216.75	116.42	100.33	274.17	57.42	157.75	5.5	78.3	1.55967	0.01758	0.42	0.1	42.4533	5.28367	15.2667	8.91351	1.68891	2.14964	0.819515	0.12	63.47	77.9
GQ00166	Plt0650	4252057	RED PIE BOLD 17-214::38207-1	121101	Bangladesh	24.3	76.66	78	8.33	271.58	201.92	69.67	360.67	89.08	158.75	6.1	78.3	2.48542	0.01384	0.49	0.13	27.5367	3.10333	13.8333	3.30199	1.22007	0.952405	0.858293	0.12	62.83	85.77
GQ00170	Plt0651	4252058	SADA DANGA BORO::77298-1	121106	Bangladesh	24.5	76.77	100	7.79	212.5	129.33	83.17	277.25	64.75	147.92	5.7	77.5	1.75383	0.01988	0.39	0.1	35.9333	4.40267	11.0667	6.38023	1.31798	1.33405	0.771367	0.12	61.07	76.97
GQ00189	Plt0662	4252069	UBA MURALI::25928-1	121146	Bangladesh	24.2	76.41	95	9.34	188.58	125.42	63.17	268.58	80	143.17	5.9	79	2.03325	0.019	0.39	0.1	34.7967	3.98967	12.45	10.561	1.40567	1.09881	1.12885	0.11	60.4	81.83
GQ00197	Plt0664	4252071	YE TI ZHAN::68296-1	121159	China	22.7	76.68	73	11.13	250.08	209.83	40.25	350.08	100	140.25	6.5	79.8	2.08605	0.00912	0.39	0.1	41.3167	4.78667	16.7	7.57428	2.08638	2.65617	2.0284	0.11	64.4	83.1
GQ00198	Plt0665	4252072	ZALCHA::62190-1	121161	Bhutan	23	76.79	91	10.59	170.08	109.33	60.75	244.75	74.67	135.42	5.8	79	1.92023	0.0101	0.38	0.11	48.5033	4.83133	17.3	6.23671	1.92022	1.66425	0.41228	0.1	60.35	81.53
GQ00199	Plt0666	4252073	ZAO SHAO ZHAN::68318-1	121162	China	21.9	76.64	80	10.95	251.25	190.58	60.67	339.17	87.92	148.58	6.1	78.3	1.24632	0.01067	0.43	0.1	26.83	2.82433	11	4.40405	0.926825	0.8395	0.328505	0.1	63.47	84.4
GQ00207	Plt0667	4252074	XI GU ZAO::72360-1	121176	China	23.7	76.93	72	9.82	275.5	192.5	83	377.5	102	185	5.9	78.3	2.10328	0.01701	0.45	0.11	23.12	2.303	15.85	7.59925	1.76886	0.763215	1.06425	0.09	59.27	92.6
GQ00208	Plt0672	4252079	THAPACHINIYA::16234-1	121225	Nepal	24.4	77.19	80	8.75	290.5	216.83	73.67	359.5	69	142.67	6.2	78.3	2.20341	0.01306	0.52	0.12	42.8867	4.79233	16.1	5.62833	1.62479	1.93319	1.7621	0.11	61.3	80.5
GQ00415	Plt0689	4252096	EX BUGRI::79905-1	121336	Ghana	25.4	77.08	100	7.68	310.08	210.42	99.67	380	69.92	169.58	5.9	77.5	1.48753	0.00775	0.58	0.12	36.5967	3.446	15.9333	15.5846	1.68368	3.1936	1.9743	0.1	59.5	83.33
GQ00431	Plt0702	4252109	NCS 16::51774-1	121448	India	26.3	75.78	95	8.63	214	143.33	70.67	298.08	84.08	154.75	5.8	78.3	1.72354	0.00822	0.47	0.12	40.07	5.09033	15.8	4.56225	1.66422	2.95978	1.71146	0.12	59.73	80.97
GQ00257	Plt0727	4252134	CHERIVIRUPPU::19928-C1	121725	India	25.3	76.06	100	8.57	159.75	92.92	66.83	205.08	45.33	112.17	5.6	77.5	2.62344	0.02753	0.42	0.13	35.7733	3.85833	12.5333	12.4522	1.321	1.51249	1.52367	0.11	62.83	79.27
GQ00277	Plt0734	4252141	TELIMANI::C1	121827	Mali	25.8	76.51	87	7.79	301.5	202.5	99	378.42	76.92	175.92	5.9	77.5	2.33933	0.01579	0.54	0.11	20.9567	2.09367	12	4.06184	1.23591	0.599302	0.502622	0.1	60.37	88.3
GQ00282	Plt0735	4252142	VARY MADINIKA 3494::GERVEX 8318-C1	121836	Madagascar	24.9	76.67	70	9.4	291.75	242.5	49.25	378.5	86.75	136	6.5	79	1.82006	0.01458	0.36	0.11	40.6467	3.69733	16.8667	7.6416	1.70551	3.09433	2.15299	0.09	63.73	82.63
GQ00284	Plt0736	4252143	VATO MATSOAMALONA::GERVEX 8454-C1	121840	Madagascar	24.4	76.45	94	8.33	223	146.42	76.58	313	90	166.58	5.9	77.5	2.18984	0.01911	0.46	0.1	43.86	4.28633	14.9	6.74247	1.6682	1.93433	1.10199	0.1	62.13	78.47
GQ01522	Plt0747	4252154	-	-	-	27.7	67.74	77	7.91	256.75	206.92	49.83	312.08	55.33	105.17	6.4	74.4	2.38756	0.019	0.5	0.13	30.2	3.99467	14.9333	2.75474	1.62485	0.71811	0.39097	0.13	53.27	83.07
GQ00007	Plt0757	4252164	FANDRAPOTSY	117470	Madagascar	25.7	77.69	94	8.75	198.83	138.58	60.25	264.92	66.08	126.33	6	78.3	1.44931	0.01008	0.35	0.09	45.1367	7.639	15.225	4.2347	1.44128	2.46594	2.13937	0.17	55.75	78.7
GQ00032	Plt0769	4252176	-	-	-	23.7	76.5	83	9.04	289	204	85	359.33	70.33	155.33	6.1	77.5	2.07189	0.00975	0.5	0.13	44.43	4.08267	16.68	9.52548	1.8758	1.72427	3.2079	0.09	62.75	80.2
GQ00042	Plt0779	4252186	-	-	-	25	77.63	90	7.97	314.92	213.75	101.17	364.75	49.83	151	6.1	78.3	0.89456	0.00591	0.42	0.1	35.8233	4.459	14.7	3.48021	1.47277	1.01234	1.06504	0.13	63.93	81
GQ00046	Plt0781	4252188	-	-	-	23.6	78.36	74	8.51	266.58	199.58	67	364.5	97.92	164.92	6.1	78.3	1.91923	0.01398	0.37	0.13	49.75	4.995	16.6333	7.11141	1.83237	2.08507	0.600765	0.1	62.35	77.57
GQ00098	Plt0808	4252215	GODA HEENATI::31393-1	120958	Sri Lanka	25.6	77.17	92	8.27	215.42	147.33	68.08	302.5	87.08	155.17	5.9	78.3	2.30401	0.01306	0.42	0.11	20.5233	4.50233	10.64	9.0945	0.50224	2.14692	1.13138	0.21	61.63	83.8
GQ00118	Plt0814	4252221	KANNI MURUNGA::15432-1	121010	Sri Lanka	25.8	77.44	100	8.21	162.17	95.67	66.5	204	41.83	108.33	5.6	78.3	2.85916	0.03707	0.45	0.14	32.1467	3.89967	11.7	3.81718	1.22792	0.989452	0.65837	0.12	60.6	81.57
GQ00129	Plt0821	4252228	LALBAJAM::49227-1	121035	Bangladesh	24.2	77.83	90	8.09	223.42	128.67	94.75	276.08	52.67	147.42	5.7	78.3	1.36763	0.01231	0.32	0.1	24.8767	2.59633	10.35	4.97191	1.17522	1.16284	1.24761	0.11	63.9	82.07
GQ00184	Plt0829	4252236	TSIAMPOETRY::77902-1	121140	Madagascar	25	78.04	82	9.34	292.83	196	96.83	354.5	61.67	158.5	6.1	79	1.7482	0.01398	0.39	0.1	43.1233	3.96767	15.45	6.83463	1.59856	2.14087	1.51574	0.09	61.73	78.7
GQ00201	Plt0830	4252237	ZI GAN NAN GU::70468-1	121164	China	24.3	75.94	87	10.12	270.92	199.67	71.25	327.83	56.92	128.17	6.1	76.8	1.94449	0.00477	0.49	0.12	24.0767	2.216	14	7.11512	1.178	1.65083	2.61587	0.1	60.37	90.93
GQ00211	Plt0840	4252247	DA 29 (SR 26 B)::25850-1	121237	Bangladesh	24.5	77.84	95	9.46	192.17	132	60.17	263.75	71.58	131.75	5.9	79	3.05055	0.01603	0.48	0.13	35.1133	4.88133	16.2	4.25984	1.17316	1.32731	0.908847	0.14	58.83	79.3
GQ00219	Plt0844	4252251	KI 68::34768-1	121390	India	22.5	68.17	58	11.96	245.08	218.67	26.42	329.83	84.75	111.17	6.5	73.6	2.3689	0.01281	0.4	0.11	35.4633	3.89467	18.15	9.6875	1.93606	1.58973	3.2252	0.11	56.6	86.87
GQ00220	Plt0845	4252252	KOMOL BHOG::77266-1	121392	Bangladesh	23.5	77.52	74	12.2	142.5	102.58	39.92	218.83	76.33	116.25	5.8	79	2.10339	0.01086	0.42	0.1	38.39	3.736	14.1	4.54009	3.09582	4.714	2.70575	0.1	59.35	82.97
GQ00231	Plt0851	4252258	RAMJAWAIN::74773-1	121479	India	21.2	78.43	84	12.38	135.83	89.08	46.75	202.17	66.33	113.08	5.8	79.8	0.92245	0.0092	0.28	0.08	40.4767	3.534	15.1333	6.42409	1.79432	1.0819	1.00391	0.09	63.03	80.93
GQ00464	Plt0868	4252275	POONAGARI PERUMAL::47408-1	121634	Sri Lanka	25.4	78.08	100	9.16	167.33	107.33	60	228.33	61	121	5.9	78.3	1.53748	0.0112	0.47	0.11	22.4	2.07667	11.25	3.56062	1.26454	1.89923	1.83912	0.09	64.75	85.37
GQ00239	Plt0869	4252276	SAO::61467-1	121639	Liberia	25.4	77.06	90	9.82	178.5	142.5	36	249.92	71.42	107.42	6.2	78.3	1.4038	0.00721	0.5	0.09	27.5267	1.984	15.95	5.57292	1.45583	1.70125	2.8322	0.07	63.07	90.77
GQ00251	Plt0877	4252284	APO::C1	121705	Philippines	24.2	68.62	90	9.4	100.75	74.42	26.33	153.58	52.83	79.17	5.5	73.6	2.10124	0.02135	0.4	0.13	56.2733	5.45333	16.65	7.33639	1.42539	1.33041	0.685295	0.1	53.7	73.57
GQ00258	Plt0881	4252288	GAMBIAKA KOKOUM::C1	121738	Mali	25.9	76.67	90	8.81	258.42	169.33	89.08	322.25	63.83	152.92	5.7	78.3	2.50961	0.01958	0.52	0.11	41.5733	4.75133	13	6.82414	1.42813	1.40442	0.808465	0.11	57.07	77.2
GQ00261	Plt0885	4252292	IR 50::C1	121750	Philippines	26.8	76.6	92	9.4	249.67	165	84.67	322.67	73	157.67	5.9	78.3	1.45606	0.01776	0.42	0.12	26.36	2.25033	14.1	5.44469	1.75528	1.31248	1.30042	0.09	59.03	89.4
GQ00264	Plt0886	4252293	IR 60::63493-C1	121753	Philippines	24.9	67.49	96	10.53	134.83	101.92	32.92	208.83	74	106.92	5.9	80.65	1.87066	0.01055	0.42	0.12	51.1833	5.12033	18.5	6.03219	1.24368	0.796948	0.318358	0.1	53.73	76.73
GQ00285	Plt0894	4252301	WAB 706-3-4-K4-KB-1::C1	121845	Cote d'Ivoire	20.5	77.27	68	9.88	218.92	141.67	77.25	266.75	47.83	125.08	6.1	79	1.81783	0.03399	0.4	0.11	39.94	5.62867	13.9	5.09167	1.77403	1.32722	1.21247	0.15	57.75	76.77
GQ00288	Plt0895	4252302	WAS 182-B-1-1::C1	121848	Senegal	27.3	77.5	71	7.02	273.25	174.83	98.42	313.92	40.67	139.08	5.8	78.3	2.53129	0.01556	0.45	0.14	26.4367	2.84467	7.99667	5.81585	0.99986	0.336555	0.501733	0.11	65.27	78.37
GQ00293	Plt0896	4252303	WAS 202-B-B-1-1-2::C1	121853	Senegal	25.4	77.02	74	9.52	179.5	113.58	65.92	240.33	60.83	126.75	5.8	78.3	2.06174	0.02676	0.36	0.1	42.9	3.92233	15.05	9.312	1.64991	1.32229	2.17153	0.09	56.13	80.27
GQ00034	Plt0911	4252318	-	-	-	26	76.4	95	8.51	249.08	181.5	67.58	341.75	92.67	160.25	6	79	1.91168	0.00398	0.59	0.14	35.15	3.62933	14.6667	5.18564	1.36384	1.55528	1.06965	0.1	63.1	80.3
GQ00036	Plt0912	4252319	-	-	-	24.7	76.6	86	8.39	292.25	199	93.25	343.42	51.17	144.42	6.1	78.3	1.65455	0.02608	0.4	0.13	36.01	3.13433	13.15	5.1964	1.52683	1.35966	2.33341	0.09	64.17	81.43
GQ00346	Plt0915	4252322	-	-	-	22.8	77.97	100	8.45	248.67	144.58	104.08	260.67	12	116.08	5.9	79	1.57959	0.04705	0.42	0.1	36.7967	4.43533	11.7	5.63046	1.23976	1.05779	0.84149	0.12	58.33	77.27
GQ00109	Plt0934	4252341	IR 71137-243-2-2-3-3::99696-1	120985	Philippines	22.2	68.44	78	11.13	201.42	137.58	63.83	285.25	83.83	147.67	5.9	71.2	2.24128	0.01841	0.5	0.13	47.25	3.935	16.7	6.4191	1.86527	0.72048	0.569438	0.08	51.5	79.4
GQ00144	Plt0943	4252350	NARGUNI::74713-1	121064	India	23.9	76.38	100	8.98	167.58	103.42	64.17	231.58	64	128.17	5.7	79	2.40323	0.00884	0.47	0.12	13.74	1.06837	8.76	1.36252	0.67727	0.381887	0.779545	0.08	64.6	92.3
GQ01551	Plt0974	4249916	-	-	-	25.4	68.06	75	8.63	120.42	101.92	18.5	199.75	79.33	97.83	6.1	75.15	1.82929	0.0107	0.42	0.13	64.1233	9.413	24.55	8.45511	1.57766	1.72212	0.663607	0.16	55.47	75.6
GQ01573	Plt0975	4249917	-	-	-	26.6	77.43	80	7.62	193.08	147	46.08	286.67	93.58	139.67	6	80.6	2.31336	0.03454	0.44	0.11	42.4267	3.87567	15.65	10.8171	1.72249	2.66104	2.39896	0.09	61.27	80.67
GQ00313	Plt0991	4249933	-	-	-	24.8	77.06	100	11.25	204.92	139	65.92	265.58	60.67	126.58	5.9	78.3	1.91593	0.01378	0.41	0.11	33.7433	3.17667	16.05	5.47663	1.46814	0.860125	0.884545	0.09	58.7	83.93
GQ00324	Plt0993	4249935	-	-	-	25.2	77.75	100	8.63	224.67	139.5	85.17	285.33	60.67	145.83	5.7	79	1.82643	0.03659	0.38	0.11	37.0033	3.56733	13.25	5.35788	1.39094	0.631408	0.704595	0.1	56.37	80.2
GQ00037	Plt1012	4249954	-	-	-	23.6	77.8	95	10.83	257.25	190.83	66.42	314.75	57.5	123.92	6.3	77.5	0.96769	0.00347	0.45	0.11	47.3867	4.92967	16.9667	5.93262	1.84322	0.393337	1.40173	0.1	63.57	78.2
GQ00057	Plt1021	4249963	-	-	-	23.4	76.84	90	10	279.75	206.75	73	358.83	79.08	152.08	6.2	78.3	1.60358	0.01136	0.42	0.11	44.67	4.234	17.1667	6.92823	1.85661	1.70317	1.46879	0.1	62	80.07
GQ00073	Plt1028	4249970	B 6144 F-MR-6::117313-1	120878	Indonesia	24.7	79.42	100	9.46	261.25	187	74.25	336.5	75.25	149.5	6.1	80.65	1.97576	0.00793	0.51	0.12	36.2367	3.395	12.4667	6.3987	1.60259	1.31823	0.871687	0.09	65.03	81.77
GQ00077	Plt1029	4249971	BAMAWPYAN::72458-1	120883	Myanmar	25.2	68.62	78	9.28	245.58	192	53.58	345.08	99.5	153.08	6.1	71.2	1.88792	0.01353	0.38	0.1	37.13	3.368	12.6333	4.62054	0.950857	1.04557	0.542755	0.09	55.53	74.83
GQ00196	Plt1044	4249986	YAKADA::51096-1	121158	Sri Lanka	25.8	76.82	100	7.68	199.42	126	73.42	258.58	59.17	132.58	5.7	79	1.82799	0.01704	0.37	0.12	31.1033	3.05167	15.2	9.08243	1.41056	0.987675	1.40118	0.1	61.27	84.93
GQ00229	Plt1063	4252385	NAVOLATO A 71::51110-1	121446	Mexico	24.3	67.45	65	10.47	237.92	199.67	38.25	349.25	111.33	149.58	6.1	74.4	1.3637	0.00385	0.44	0.11	60.76	4.784	18.9	8.7658	2.33637	3.23325	1.40917	0.08	54.83	74.53
GQ00268	Plt1077	4252399	LOHAMBITRO 224::GERVEX 5144-C1	121785	Madagascar	25	78.01	90	8.63	194.08	123.5	70.58	251.83	57.75	128.33	5.9	79.8	1.55158	0.01946	0.43	0.12	24.42	2.64033	11.3433	8.32485	1.48481	2.55782	2.80818	0.12	66.33	84.4
GQ00292	Plt1078	4252400	WAS 200-B-B-1-1-1::C1	121852	Senegal	25.5	68.4	68	9.28	283.33	234.58	48.75	385.67	102.33	151.08	6.3	73.6	2.04311	0.01275	0.41	0.1	45.55	3.50467	18.1	2.14081	1.59341	0.548	0.990833	0.08	52.37	79.77
GQ01667	Plt1094	4252416	-	-	-	24.3	77.51	90	8.93	186.33	109.08	77.25	243.83	57.5	134.75	5.7	80.6	1.69706	0.03311	0.37	0.11	41.9967	4.56933	15.0667	10.6	1.47443	2.14526	1.51249	0.11	61	78.7
GQ01530	Plt1095	4252417	-	-	-	24	68.39	80	8.87	198.25	173.33	24.92	234.33	36.08	61	7	78.3	1.62302	0.02275	0.39	0.09	29.51	5.407	15.15	13.4932	1.76435	0.84775	0.818	0.2	54.17	81.03
GQ01538	Plt1098	4252420	-	-	-	23.8	78.26	66	9.16	261	237.75	23.25	357.83	96.83	120.08	6.8	75.9	1.64014	0.00802	0.49	0.08	38.9667	5.86833	15.6	13.0911	1.73192	1.97125	3.23793	0.13	50.8	82.5
GQ01703	Plt1099	4252421	-	-	-	24.5	78.29	83	8.75	207.42	143	64.42	293.67	86.25	150.67	5.9	80.6	1.76463	0.00816	0.46	0.12	27.2033	3.29067	15.05	12.1628	1.64587	1.03963	1.5	0.12	61.93	87
GQ00076	Plt1138	4252460	BALGALA GURMATIA::61074-1	120882	India	23.6	76.6	100	10.53	154.42	97.67	56.75	210.92	56.5	113.25	5.7	78.3	2.2856	0.02004	0.35	0.12	50.8733	5.38333	16.8	6.3196	1.74572	1.4486	0.923617	0.11	58.63	77.13
GQ00089	Plt1143	4252465	DA 5::5855-1	120924	Bangladesh	25.5	76.89	90	8.33	185	112.83	72.17	234.17	49.17	121.33	5.5	78.3	2.73999	0.02305	0.46	0.1	19.2633	3.79633	12.85	7.78804	1.48673	2.0725	2.499	0.21	59.03	84.83
GQ00114	Plt1149	4252471	J 104::117008-1	120994	Cuba	19.8	72.23	90	10	251.42	126.92	124.5	239.25	-12.17	112.33	5.7	78.3	2.21386	0.04554	0.46	0.11	16.3833	1.665	9.10333	2.94408	0.910807	1.34373	1.37053	0.1	57.73	89.9
GQ00157	Plt1154	4252476	PSBRC 18::117375-1	121089	Philippines	19.2	78.31	95	10.06	232.42	124.67	107.75	259	26.58	134.33	5.8	79.8	1.72045	0.03797	0.42	0.09	15.5067	1.47333	9.1	2.29585	1.04987	0.279945	0.52125	0.1	63.03	85.87
GQ00173	Plt1156	4252478	SHONTH::74717-1	121118	India	25.4	76.75	85	10.23	195.17	135.17	60	293.42	98.25	158.25	5.8	79.8	2.31265	0.01678	0.46	0.15	49.82	5.08033	15.8333	7.19558	1.73705	0.92513	0.694958	0.1	58.7	77.4
GQ00180	Plt1158	4252480	T 26::46768-1	121133	India	20.8	78.88	85	10.65	228.42	138.92	89.5	269.5	41.08	130.58	6	81.35	0.81974	0.00996	0.38	0.08	35.9767	4.267	14.45	6.1465	1.61097	1.22141	0.704035	0.12	62.4	83.07
GQ00190	Plt1159	4252481	UP 1537::70490-1	121147	Colombia	24.7	68.65	62	10.29	282	219.25	62.75	408.5	126.5	189.25	6.1	75.1	2.10836	0.01455	0.41	0.11	45.48	4.60467	18.2	7.69447	1.32043	1.35175	0.684245	0.1	56.63	78.43
GQ00401	Plt1167	4252489	ARC 13856::41266-1	121260	India	23.9	77.17	82	11.13	225.17	161.08	64.08	305.33	80.17	144.25	5.9	78.3	2.60023	0.011	0.46	0.11	15.4933	1.61933	9.53	4.26892	1.01628	0.500197	0.614513	0.1	58.13	90.93
GQ00214	Plt1169	4252491	BOTOHAVANA::79459-1	121291	Madagascar	24.3	76.7	95	11.54	183.83	133.67	50.17	234.67	50.83	101	6.1	79	2.55373	0.02063	0.43	0.12	22.98	2.79567	9.73	6.54037	0.95668	0.739645	0.448858	0.12	66.05	82.8
GQ00230	Plt1189	4252511	PATHARKA::64951-1	121466	Fiji	22.4	77.6	94	8.63	241.58	124.33	117.25	232.42	-9.17	108.08	5.7	78.3	2.67638	0.04788	0.49	0.12	38.7767	4.437	12.1333	8.01035	1.36764	1.98983	1.45808	0.11	61.5	77.87
GQ00232	Plt1196	4252518	SIJAMBI SAPUSI::66650-1	121503	Indonesia	19.9	78.08	96	8.75	242.17	127.33	114.83	254.42	12.25	127.08	5.7	80.65	1.67733	0.03603	0.38	0.09	29.8	2.861	11.9	9.69697	1.38285	3.18529	3.21862	0.09	58.6	83.37
GQ00238	Plt1214	4252536	ORYZICA SABANA 10::117018-1	121632	Colombia	21.9	79.39	95	8.63	228.58	127.42	101.17	255.58	27	128.17	5.8	82.35	1.90049	0.02786	0.48	0.12	28.2867	3.73133	11.85	4.29323	1.20347	1.15665	1.09569	0.14	60.1	80.03
GQ00255	Plt1233	4252555	BOTRIKELY::GERVEX 8404-C1	121721	Madagascar	27.6	77.05	100	6.72	187.92	106	81.92	225.33	37.42	119.33	5.5	79	2.12284	0.03882	0.41	0.15	18.88	2.86233	8.725	3.10927	0.795117	0.522918	0.699055	0.15	66.17	80.87
GQ00260	Plt1237	4252559	IR 2006-P12-12-2::32675-C1	121748	Philippines	25.7	69.58	91	10.17	228.58	193	35.58	337.67	109.08	144.67	6.3	75.1	2.92052	0.02238	0.51	0.14	52.2533	4.271	17.55	16.3589	1.86393	2.0075	2.6619	0.08	54.17	75.07
GQ00262	Plt1239	4252561	IR 52::53434-C1	121751	Philippines	24.9	68.59	89	9.52	274.92	231.42	43.5	388.08	113.17	156.67	6.6	72.75	2.0942	0.01373	0.44	0.1	54.8733	4.64567	18	7.06222	1.98331	1.3405	0.982923	0.08	52.4	74.2
GQ00280	Plt1254	4252576	TSIPALA FOTSY 1883::GERVEX 5387-C1	121834	Madagascar	25.7	77.82	100	9.1	225.92	149.75	76.17	292.67	66.75	142.92	5.9	79.8	2.79092	0.00985	0.5	0.15	52.4867	6.46133	18.4	6.31417	1.80507	2.53459	1.26063	0.12	60.4	76.07
GQ00287	Plt1255	4252577	WAS 181-B-6-3::C1	121847	Senegal	24.6	76.45	100	9.88	170.25	98.08	72.17	223.33	53.08	125.25	5.5	77.5	1.93643	0.02703	0.41	0.12	32.0033	2.79733	13.9667	3.9907	1.59375	0.929195	1.45883	0.08	60.37	84.97
GQ00289	Plt1256	4252578	WAS 183-B-6-2-3::C1	121849	Senegal	21.7	77.1	100	9.04	244.08	135.5	108.58	271.08	27	135.58	5.8	78.3	1.73398	0.03385	0.4	0.1	34.0333	3.703	15.8333	6.05472	1.79734	1.65653	2.7818	0.11	57.4	85.2
GQ00291	Plt1257	4252579	WAS 197-B-6-3-11::C1	121851	Senegal	25.3	77.29	100	8.98	177.5	99.5	78	220.58	43.08	121.08	5.6	79	2.77255	0.03406	0.55	0.13	31.45	3.06533	10.5333	5.45122	1.30091	1.13155	1.06931	0.09	60.27	80.93
GQ00295	Plt1258	4252580	WAS 208-B-B-5-1-1-3::C1	121855	Senegal	24.9	76.87	100	9.34	182.17	106.67	75.5	234.58	52.42	127.92	5.8	78.3	1.5591	0.01986	0.35	0.11	36.15	3.23567	11.85	3.60906	1.08815	1.43297	1.66578	0.09	60.1	79.3
GQ00296	Plt1259	4252581	WAS 20-B-B-1-2-2::C1	121856	Senegal	24	76.43	100	9.7	160	93	67	210.5	50.5	117.5	5.5	79	1.01207	0.00797	0.55	0.11	49.2233	4.96433	17.8	9.22744	1.7585	2.60999	3.62973	0.1	60.13	78.57
GQ00298	Plt1260	4252582	WAS 62-B-B-17-1-1-3::C1	121858	Senegal	24.9		100	8.15	142.42	105.33	37.08	207.42	65	102.08	5.9	73.6	2.28999	0.03557	0.39	0.12	60.4833	6.02467	21.1	8.43191	2.01539	0.986785	0.53581	0.1	53.07	72.23
GQ00010	Plt1278	4252600	JC 91	117500	India	24	77.16	100	8.69	211.92	142.92	69	267	55.08	124.08	5.9	79.8	1.77251	0.02306	0.37	0.1	46.76	5.612	15.6433	6.93857	1.43382	1.61126	1.45727	0.12	62.37	78.17
GQ00013	Plt1281	4252603	LAL AMAN	117521	India	24.6	78.8	100	7.91	201.5	114.33	87.17	245.58	44.08	131.25	5.5	79.8	1.94481	0.01682	0.46	0.13	41.59	5.934	12.03	6.5741	1.44351	1.76486	1.7004	0.15	61.73	78.3
GQ00043	Plt1298	4252620	-	-	-	25.8	69.44	78	7.26	272.08	220.5	51.58	405.75	133.67	185.25	6.2	73.6	1.83562	0.013	0.41	0.11	53.7167	5.282	16.25	10.2518	1.7096	1.48556	1.98348	0.1	52.83	73.37
GQ00347	Plt1302	4252624	-	-	-	26.3	68.25	86	7.91	302.92	227.5	75.42	376.83	73.92	149.33	6.2	71.2	2.03181	0.01779	0.41	0.1	46.9767	3.88667	15.9667	11.3342	1.80641	2.37492	1.97982	0.08	51.4	76.17
GQ00047	Plt1303	4252625	-	-	-	22	77.32	89	6.66	263.25	156.33	106.92	286	22.75	129.67	6	78.3	2.1269	0.02241	0.45	0.11	26.2333	2.447	11.6667	5.12814	1.08794	1.35817	1.24892	0.09	62.7	84.27
GQ00319	Plt1305	4252627	-	-	-	22.4	77.7	100	7.44	267.42	140.5	126.92	267.67	0.25	127.17	5.7	79.8	1.47108	0.02129	0.43	0.11	26.8833	2.342	10.44	6.87146	1.27265	1.15646	1.25206	0.08	59.75	84.2
GQ00052	Plt1306	4252628	-	-	-	26.9	68.59	83	7.74	262.67	205.08	57.58	384.42	121.75	179.33	6	72.75	2.57316	0.0124	0.49	0.13	59.2067	5.86633	17.6667	6.86008	1.85614	1.11569	0.722917	0.1	50.83	71.7
GQ00055	Plt1310	4249997	-	-	-	24.4	77.53	90	7.38	254.08	156.58	97.5	328.33	74.25	171.75	5.8	79.8	2.00442	0.01357	0.45	0.1	29.1533	3.094	12.4333	4.16584	1.35074	1.69097	1.37681	0.11	63.7	84.8
GQ00056	Plt1311	4249998	-	-	-	24.5	77.72	85	8.09	243.5	161.83	81.67	327.17	83.67	165.33	5.9	80.65	1.87674	0.01381	0.37	0.1	36.68	4.797	12.0333	5.59596	1.54516	2.03953	2.61512	0.13	58.37	78.93
GQ00062	Plt1317	4250004	-	-	-	24	68.4	72	7.68	296.67	244.33	52.33	374.67	78	130.33	6.5	75.1	2.01157	0.01786	0.41	0.12	44.43	3.96867	13.3667	6.613	1.45622	1.78492	1.1093	0.09	58.13	73.8
GQ00066	Plt1322	4250009	17/79/02-005::51080-1	120856	Sri Lanka	25.7	77.38	95	7.5	198.75	125.25	73.5	255.33	56.58	130.08	5.5	79	2.57157	0.01587	0.42	0.12	38.0333	4.47333	10.91	6.41309	1.35356	1.46972	0.68199	0.12	63.93	77.2
GQ00154	Plt1329	4250016	PERUM KARUPPAN::15524-1	121083	Sri Lanka	25.9	78.23	92	7.85	231.08	152.67	78.42	290.75	59.67	138.08	5.8	81.35	2.5402	0.01854	0.43	0.12	29.3933	3.418	11.04	6.25417	1.2211	0.781125	0.916417	0.12	64.17	80.73
GQ00178	Plt1332	4250019	SURMANIYA::61148-1	121130	India	25.4	79.36	85	7.85	266.33	190.42	75.92	349.17	82.83	158.75	6.1	82.35	1.13057	0.00991	0.37	0.12	34.57	3.364	14.2	3.94933	1.42497	0.83061	0.504365	0.1	64.4	82.27
GQ00242	Plt1370	4250057	BOTRY BE::69356-1	121659	Madagascar	26.2	77.76	100	7.62	207.33	127.17	80.17	252.67	45.33	125.5	5.7	79	2.18587	0.02579	0.4	0.12	40.34	6.841	13.5667	8.59494	1.51675	1.96783	1.3336	0.18	65.43	78.07
GQ00245	Plt1372	4250059	GAJPATI::58981-1	121663	Nepal	26.1	76.68	88	7.56	207.75	117.67	90.08	261.58	53.83	143.92	5.6	79	2.64231	0.02249	0.45	0.13	39.76	4.73767	14.25	9.48155	1.60492	1.47675	1.05366	0.12	61.27	80.37
GQ00265	Plt1383	4250070	IR 72::C1	121760	Philippines	26.5		85	7.02	225.67	146.33	79.33	304.33	78.67	158	5.9	79.8	2.0786	0.01007	0.48	0.12	48.75	5.636	17.0333	7.80805	1.61439	1.85142	1.06251	0.12	60.8	77.7
GQ00270	Plt1386	4250073	NIONOKA::C1	121799	Mali	27.1	77.34	95	7.62	203.08	125.83	77.25	257.17	54.08	131.33	5.7	79.8	1.80385	0.00373	0.44	0.14	29.7333	3.519	13	6.71917	1.3246	1.83329	1.06367	0.12	58.4	84.1
GQ00271	Plt1387	4250074	PCT 11\0\0\2,BO 1>55-1-3-1::C1	121804	Colombia	22.2	78.37	98	7.62	243.17	128	115.17	243	-0.17	115	5.8	80.65	1.75273	0.04416	0.47	0.11	25.0233	2.52967	11.71	13.4142	1.27933	1.14203	1.46417	0.1	62.57	86.57
GQ00274	Plt1388	4250075	ROJOFOTSY 693::GERVEX 8407-C1	121811	Madagascar	26.8	77.51	90	6.43	194.08	112.58	81.5	241.67	47.58	129.08	5.6	81.35	2.42829	0.02554	0.46	0.11	13.8767	1.75267	6.365	8.85107	7.1155	2.24875	2.37634	0.13	63.7	89.8
GQ00327	Plt1390	4250077	CO 25	117453	India	26.1	76.76	85	7.5	236.67	163.25	73.42	322.33	85.67	159.08	5.9	78.3	1.7253	0.01775	0.41	0.1	45.2533	4.317	16.2	9.00589	1.6796	1.37569	1.41404	0.09	61.3	79.87
GQ00026	Plt1392	4250079	RATHUWEE	117567	Sri Lanka	26.4	78	92	6.96	214.5	121.42	93.08	277.67	63.17	156.25	5.7	79.8	1.13625	0.01319	0.49	0.11	40.7433	6.024	16.43	5.11062	1.41317	1.47283	0.465395	0.15	63.5	77.27
GQ00322	Plt1395	4252632	-	-	-	20.6	76.33	83	8.03	248.67	158.33	90.33	263.33	14.67	105	6.1	78.3	2.54213	0.04372	0.45	0.12	18.5267	1.79107	9.905	3.93939	0.995047	1.49603	0.42421	0.09	63.27	86.43
GQ00067	Plt1412	4252649	849::5970-1	120859	Madagascar	26.7	77.61	100	6.9	198.17	108.42	89.75	234	35.83	125.58	5.6	79.8	1.95114	0.01914	0.41	0.1	29.8033	3.96767	9.06	4.72797	1.13709	1.69029	0.82974	0.13	61.27	78.23
GQ00131	Plt1414	4252651	LOKU SAMBA::31462-1	121041	Sri Lanka	25	78.45	88	7.38	193.75	130.17	63.58	276.25	82.5	146.08	5.9	80.65	1.65906	0.01448	0.34	0.11	15.2067	2.81233	8.65	5.33285	1.0382	1.0704	0.75875	0.18	65.07	82.47
GQ00254	Plt1423	4252660	BODOMANO::GERVEX 8343-C1	121717	Madagascar	27.1	77.83	90	7.62	183.33	102.75	80.58	222.17	38.83	119.42	5.7	79.8	2.50585	0.01951	0.46	0.12	23.5433	2.016	10.66	4.05297	1.02483	0.696005	0.77676	0.09	64.57	85.6
GQ00269	Plt1426	4252663	MANGAVAVA FOTSILANSTSIKA 1177::GERVEX 5719-C1	121794	Madagascar	22.1	79.29	82	7.85	257	147	110	265.58	8.58	118.58	6	82.35	2.20276	0.04948	0.43	0.11	15.84	1.52367	9.34667	4.21357	1.10293	0.611528	0.997972	0.1	63.3	91.2
GQ00278	Plt1430	4252667	TOKAMBANY 663::GERVEX 8358-C1	121829	Madagascar	27	78.19	100	6.9	210.33	124.75	85.58	279.25	68.92	154.5	5.7	79.8	1.3864	0.01621	0.4	0.11	38.2267	4.07967	15.1	11.5663	1.6968	1.52563	2.33175	0.1	61.77	82.6
GQ00279	Plt1431	4252668	TOKAMBANY 669::GERVEX 8406-C1	121830	Madagascar	27.1	77.64	100	7.14	190.92	121.42	69.5	249	58.08	127.58	5.9	79.8	2.10341	0.02572	0.46	0.11	34.7867	2.79067	13.8	9.28725	1.50357	0.796418	1.18312	0.08	63.5	87.1
GQ00286	Plt1432	4252669	WAS 169-B-B-4-2-1::C1	121846	Senegal	22.7	78.53	74	7.85	252.42	134.75	117.67	255.5	3.08	120.75	5.8	82.35	1.59779	0.02822	0.46	0.1	22.8433	2.31667	8.34	4.29177	1.11488	0.810652	0.758003	0.1	62.37	83.9
GQ00290	Plt1433	4252670	WAS 194-B-3-2-5::C1	121850	Senegal	27.5	69.06	78	5.58	232.75	185.42	47.33	329.25	96.5	143.83	6.3	74.4	2.26185	0.0068	0.53	0.12	29.87	3.04	13.9	2.13125	1.63053	0.759587	3.275	0.1	53.53	84.97
GQ00297	Plt1434	4252671	WAS 30-11-4-6-2-2-1::C1	121857	Senegal	21.5	78.26	95	7.79	266.58	137.33	129.25	255	-11.58	117.67	5.9	81.35	1.81889	0.06165	0.45	0.1	39.4233	4.98	13.55	6.42451	1.35619	1.54	0.561553	0.13	59.4	77.47
GQ00300	Plt1437	4252674	JC 120::9178-1	121881	India	25.8	77	95	8.15	191.42	118.25	73.17	249.33	57.92	131.08	5.7	79.8	1.95926	0.02819	0.48	0.12	29.86	4.50833	52.8	3.265	1.07545	2.12044	1.531	0.15	62.7	79.63
GQ00309	Plt1443	4252680	MAHA SUDUWEE::15345-1	121922	Sri Lanka	26.3	77.35	100	6.96	158.25	84.17	74.08	190.67	32.42	106.5	5.7	79.8	2.20619	0.03617	0.41	0.11	26.67	3.17167	9.76	4.876	0.909185	0.624705	0.576028	0.12	66.05	77.9
GQ00059	Plt1452	4252689	-	-	-	22	78.06	86	7.14	268.58	137.83	130.75	269.83	1.25	132	5.9	81.35	1.25621	0.03295	0.39	0.12	30.2833	3.316	12.95	4.27611	1.09765	1.57562	1.55963	0.11	63.4	80.83
GQ00071	Plt1453	4252690	ANAYANSI::77474-1	120863	Colombia	26.7	77.16	73	8.27	270.33	186.58	83.75	340.33	70	153.75	5.9	79	2.15968	0.01713	0.44	0.11	35.4667	6.20167	13.85	5.15709	1.65642	2.22168	0.996997	0.17	61.07	80.53
GQ00106	Plt1459	4252696	IR 32453-20-3-2-2::76331-1	120982	Philippines	26.5	66.45	79	6.84	307.58	242.92	64.67	433.83	126.25	190.92	6.3	73.6	1.86195	0.02368	0.42	0.1	27.6933	2.55733	11.53	1.89339	1.16604	1.107	1.35809	0.1	51.73	89.43
GQ00139	Plt1460	4252697	MENAKELY::69963-1	121052	Madagascar	25.6	77.99	85	7.02	308.92	188.83	120.08	341.92	33	153.08	5.9	79.8	1.71322	0.01195	0.41	0.11	31.0433	4.70933	10.6967	6.52901	1.1583	0.938202	0.635232	0.15	66.6	78.37
GQ00141	Plt1461	4252698	MOTTA SAMBA::36489-1	121059	Sri Lanka	26.2	77.79	85	8.03	272.83	191.5	81.33	338.42	65.58	146.92	6.1	80.65	1.69869	0.01015	0.37	0.1	23.8533	4.977	12.35	1.43386	0.763972	1.25038	0.40394	0.22	63.7	82.4
GQ00147	Plt1462	4252699	NORUNKAN::8934-1	121070	Sri Lanka	28.2	78.58	87	7.02	266	163.92	102.08	354	88	190.08	5.7	81.35	2.12512	0.00924	0.46	0.15	21.1167	3.16667	10.2133	7.66263	1.18559	1.01842	0.902003	0.16	61	84.93
GQ00163	Plt1463	4252700	RATHKANDIRAM::36507-1	121098	Sri Lanka	25.8	77.18	90	7.68	209.83	136.58	73.25	273.67	63.83	137.08	5.9	79.8	3.04174	0.02174	0.5	0.15	22.6867	2.05633	14.95	4.18265	1.09391	1.99737	2.0335	0.09	61.93	91.17
GQ00185	Plt1464	4252701	TSIPALA FOTSY::69973-1	121141	Madagascar	25.9	78.07	85	7.62	304.42	198.42	106	348.67	44.25	150.25	5.9	81.35	2.08919	0.02298	0.4	0.12	17.58	1.53	9.33	1.72425	0.928265	0.484438	1.1705	0.09	64.37	90
GQ00186	Plt1465	4252702	TSIPALA MENA::69977-1	121142	Madagascar	26.2	77.94	87	7.44	314.58	205.75	108.83	353.67	39.08	147.92	6	79.8	2.46569	0.02267	0.47	0.11	37.28	4.538	13.7667	4.51986	1.50199	2.499	1.58397	0.12	63.05	81.17
GQ00187	Plt1466	4252703	TSIPALA::10989-1	121144	Madagascar	27.3	76.45	89	8.03	227.5	141.17	86.33	279.83	52.33	138.67	5.9	78.3	1.85658	0.03485	0.4	0.1	43.32	8.272	16.3	6.41827	1.4869	2.0825	2.2835	0.2	56.6	78.43
GQ00222	Plt1480	4252717	KURUWEE::15214-1	121400	Sri Lanka	25.2	77.75	84	7.85	197.5	127.17	70.33	264.83	67.33	137.67	5.9	79	1.11451	0.00704	0.39	0.09	33.8967	3.35167	11.19	5.90766	1.24412	0.81346	0.565237	0.1	63	78.47
GQ00228	Plt1484	4252721	MULRATU PODIWEE::31498-1	121438	Sri Lanka	23.5	77.33	80	8.15	208.58	131.83	76.75	281.58	73	149.75	5.9	78.3	0.86541	0.00712	0.33	0.1	48.4867	4.69333	16.3	7.35747	1.76561	1.82133	1.15969	0.1	60.17	78.47
GQ00246	Plt1503	4252740	MYOTAW::33421-1	121673	Myanmar	26	68.01	75	8.51	279.42	216.58	62.83	358.33	78.92	141.75	6.3	71.2	2.20484	0.02194	0.38	0.14	29.1467	3.51067	12	6.87729	1.23161	1.70203	2.35613	0.12	53.5	81.23
GQ00248	Plt1505	4252742	TSIPALA FOTAKA::69080-1	121684	Madagascar	22	77.75	82	7.85	267.33	140.58	126.75	261.75	-5.58	121.17	5.9	78.3	1.60967	0.03684	0.42	0.13	30.1	3.356	9.9	6.18834	1.23873	0.938125	0.784125	0.11	62.63	79.83
GQ00256	Plt1510	4252747	C 21::331-C1	121722	Philippines	19.4	78.23	80	8.03	274.08	167	107.08	307.5	33.42	140.5	6	79	1.9581	0.01651	0.52	0.13	33.3333	3.82133	12.3	5.08464	1.22407	1.03694	0.427527	0.11	60.17	78.17
GQ00266	Plt1513	4252750	JAMAJIGI::C1	121771	Mali	25.1	67.57	60	7.62	335.08	280.25	54.83	399.42	64.33	119.17	6.7	71.2	1.64531	0.00819	0.44	0.12	27.7433	2.503	18	3.62404	1.80865	0.85684	1.70305	0.09	56.87	90
GQ00276	Plt1517	4252754	SOMIZY::GERVEX 8419-C1	121823	Madagascar	27.4	76.88	85	7.2	209.58	126	83.58	262.42	52.83	136.42	5.8	79	2.56722	0.01761	0.47	0.13	52.1467	7.232	16.4333	8.85827	1.81649	2.53897	2.50025	0.14	62.13	77.47
GQ00281	Plt1519	4252756	UPL RI 5::IRTP 7034-C1	121835	Philippines	26.3	77.85	80	7.97	191.83	131	60.83	278.58	86.75	147.58	5.8	80.65	1.96049	0.01843	0.48	0.12	37.7867	3.623	14.9667	8.13428	1.52314	3.18255	3.3732	0.09	60.6	82.6
GQ00283	Plt1521	4252758	VARY VATO 154::GERVEX 5429-C1	121839	Madagascar	27.1	78.07	80	7.5	207.5	124.92	82.58	257.67	50.17	132.75	5.8	79	1.82278	0.01098	0.46	0.12	44.89	5.479	12.8	10.5527	1.53662	2.39457	1.21135	0.12	64.83	78.03
GQ00294	Plt1523	4252760	WAS 207-B-B-3-1-1::C1	121854	Senegal	25.9	76.52	78	7.38	221.67	123.08	98.58	274.83	53.17	151.75	5.6	77.5	2.09747	0.02139	0.47	0.12	39.8567	4.22533	13.4667	5.26334	1.52209	1.54436	1.35897	0.1	58.57	80
GQ00301	Plt1528	4252765	MAHUDU KIRIYAL::40844-1	121885	Sri Lanka	25.1	77.72	80	7.97	191.17	121.92	69.25	255	63.83	133.08	5.9	79	2.98742	0.00486	0.47	0.14	32.06	3.39967	9.78667	8.09792	1.25642	1.60086	0.857735	0.11	67.03	78.97
GQ00302	Plt1529	4252766	PELITA JANGGUT::43540-1	121889	Indonesia	26.5	67.06	60	8.27	296	238.75	57.25	406.75	110.75	168	6.3	72.05	2.31919	0.01852	0.39	0.1	38.1367	4.24267	13.1667	2.98563	1.60422	1.58738	1.27705	0.11	51.5	76.93
GQ00303	Plt1531	4252768	BEKASAKA 158::68361-1	121901	Madagascar	27.6	76.75	100	8.51	202.58	123.67	78.92	252.58	50	128.92	5.8	78.3	2.28807	0.02637	0.38	0.13	30.5333	3.808	9.62667	4.63624	1.12743	0.664195	0.530473	0.13	64.37	77.43
GQ00305	Plt1534	4252771	JORGE VALLADRES::51135-1	121915	Cuba	22.4	70.28	79	7.85	216.83	130	86.83	280.25	63.42	150.25	5.9	72.75	2.06563	0.02155	0.46	0.09	19.2733	2.51267	11.25	3.68798	1.6111	0.531	1.41142	0.13	56.63	90.87
GQ00310	Plt1535	4252772	PL 20::50661-1	121929	Sri Lanka	24.5	77.66	80	7.85	212.75	115.67	97.08	250.08	37.33	134.42	5.6	79.8	0.90374	0.0195	0.34	0.09	35.3033	2.96033	11.5	4.8303	1.40348	0.794477	0.366312	0.09	64.83	81.57
GQ00006	Plt1545	4252782	DE ABRIL	117463	Brazil	26.2	76.65	78	7.62	307.42	195.33	112.08	358.33	50.92	163	5.9	79	2.53261	0.01789	0.48	0.12	42.54	4.994	14.395	6.04261	1.5452	1.79729	0.809345	0.12	58.4	76.97
GQ00253	Plt1567	4252804	BH 2::C1	121716	Mali	25.5	76.67	75	7.32	298.17	211.33	86.83	351.42	53.25	140.08	6.2	79	2.86315	0.00573	0.58	0.15	32.4967	4.23033	10.4	11.1562	1.39699	2.68148	1.12428	0.12	63.93	82.5
GQ00275	Plt1568	4252805	SAHELIKA::C1	121821	Mali	23.1	66.73	82	7.5	219.08	150.83	68.25	271.83	52.75	121	6.1	68.8	1.99944	0.05137	0.43	0.09	45.6267	3.797	14.6667	7.47852	1.49523	1.49333	1.81308	0.08	51.93	75.43
GQ00063	Plt1591	4252828	-	-	-	25.5	78.43	67	7.08	304.67	203.92	100.75	345.83	41.17	141.92	5.9	80.65	1.56789	0.00944	0.41	0.1	21.7367	2.465	9.165	3.32493	0.94405	1.58535	1.13582	0.11	66.63	83.07
GQ00024	Plt1605	4252842	RATHAL	117565	Sri Lanka	20.6	78.28	78	7.38	257.67	136	121.67	260.08	2.42	124.08	6	79.8	0.82184	0.01406	0.33	0.08	31.6833	4.75533	11.7333	4.19456	1.19507	1.67511	1.2989	0.15	55.65	80
GQ00029	Plt1606	4252843	TETEP	117589	Viet Nam	28.5	78.18	84	7.38	188.75	110.42	78.33	229.75	41	119.33	5.5	79	0.8032	0.00924	0.51	0.11	46.0167	7.92033	14.4367	7.19892	1.72156	1.89606	1.35749	0.18	63.27	78
GQ00060	Plt1608	4252845	-	-	-	26.2	77.5	78	9.22	187.58	135.17	52.42	241.67	54.08	106.5	5.9	79	1.95179	0.02268	0.4	0.11	48.4	5.759	13.55	7.28413	1.70467	1.45575	0.648508	0.12	63.5	77.9
GQ00085	Plt1611	4252848	CHINA 98-45-1::1598-1	120912	China	26.2	76.87	80	8.57	182.33	121.75	60.58	246.33	64	124.58	5.7	78.3	1.74354	0.03554	0.37	0.1	28.98	3.64733	11.605	2.8164	1.12908	0.780918	0.830295	0.13	63.73	78.63
GQ00414	Plt1612	4252849	DJULAI::17544-1	121325	Indonesia	27.1	77.38	82	8.27	181.83	115.42	66.42	243.33	61.5	127.92	5.7	79.8	2.72781	0.0433	0.53	0.11	28.62	3.43633	14.2	5.48592	1.40497	0.400502	1.28262	0.13	61.93	81.37
GQ00019	Plt1629	4252866	PETA	117559	Indonesia	26.2	77.69	80	8.09	259.08	175.58	83.5	322.17	63.08	146.58	5.9	79.8	1.59194	0.00597	0.49	0.11	26.03	2.91833	9.9365	3.11728	1.15902	1.13407	1.2848	0.12	61.27	80.57
GQ00038	Plt1631	4252868	-	-	-	27.9	77.49	75	7.62	195.67	130.67	65	253.75	58.08	123.08	5.7	80.65	1.85938	0.01509	0.37	0.11	30.7133	5.28467	13.95	5.45675	1.34236	1.24065	1.50476	0.17	63.07	78.93
GQ00224	Plt1634	4252871	MAHSURI::10929-1	121420	Malaysia	26.2	78.53	74	7.91	264.08	201	63.08	339.83	75.75	138.83	6.1	81.35	1.31651	0.01584	0.38	0.1	23.37	2.97	12.85	2.46661	1.1697	1.10025	0.560202	0.13	64.17	87.03
GQ00235	Plt1635	4252872	IR 5	121591	Philippines	32.6	77.64	81	8.75	179.25	109.67	69.58	238.75	59.5	129.08	5.7	79.8	2.67232	0.02226	0.48	0.12	18.6233	1.607	11.61	1.60541	1.01237	0.77578	0.985195	0.09	60.63	91.93
GQ00243	Plt1636	4252873	CABOYO::5177-1	121660	Philippines	24.9	79.06	75	7.44	268.75	191.5	77.25	323.25	54.5	131.75	6.2	81.35	1.62265	0.01017	0.4	0.1	32.7133	3.34367	11.8667	5.9118	1.34244	1.82367	1.24794	0.1	66.37	80.7
GQ00500	Plt1647	4252884	YN 2484-507-21::117364-1	121941	Myanmar	27.2	78.42	72	7.97	262.92	182.83	80.08	336.08	73.17	153.25	5.9	81.35	0.64908	0.00408	0.56	0.1	32.8567	3.586	12.1667	5.8875	1.44251	1.4725	1.46482	0.11	64.05	81.7
GQ00068	Plt1649	4252886	AGAMI M 1::4158-1	120860	Egypt	25.9	77.92	71	8.93	235.25	168.33	66.92	288.33	53.08	120	5.9	79.8	2.01407	0.0186	0.39	0.12	21.8067	3.239	12.65	4.41233	1.06992	2.68267	0.466307	0.14	65.03	85.57
GQ00001	Plt1657	4252894	CERE AIR	117443	Indonesia	25.9	77.8	80	9.52	245.17	193.25	51.92	300	54.83	106.75	6.3	79.8	1.88938	0.02374	0.45	0.09	46.3633	5.613	19.0767	7.66662	1.41001	1.48281	0.755985	0.12	62.7	78.23
GQ00012	Plt1662	4252899	LAGEADO	117520	Brazil	19.1	79.14	77	8.69	238.92	137.58	101.33	255.83	16.92	118.25	6	80.65	0.93148	0.02845	0.35	0.09	33.1767	4.16333	12.214	4.47386	1.14205	2.85203	0.511132	0.13	62.17	78.93
